# Supplementary material for: Diagnostic value of partial exome sequencing in developmental disorders
Source: PLoS One. 2018 Aug 9;13(8):e0201041. doi: 10.1371/journal.pone.0201041 (PMC6084857; doi:10.1371/journal.pone.0201041)
Supplement: S1 Table — (XLSX) [file pone.0201041.s001.xlsx]

## Sheet: Tabelle1
Patient-ID (PID)	Sex	Gene	Variant description	Evaluation	ACMG pathogenicity criteria	Disease inheritance	gnomAD MAF	gnomAD het count	gnomAD hom count
#1	male	DLG3	NM_021120.3, c.2266C>T, p.(Arg756*)	likely pathogenic	PVS1, PM2, PP1	X-linked (recessive)	0	0	0
#2	female	ADAR	NM_001111.4, c.1A>G	pathogenic	PVS1, PM2, PM3, PP4	autosomal recessive	0	0	0
		ADAR	NM_001111.4, c.577C>G, p.(Pro193Ala)	likely pathogenic	PS1, PP3, PP4	autosomal recessive	0.0021	592	1
#3	male	MAN2B1	NM_000528.3, c.484_487dup, p.(Thr163Serfs*25)	pathogenic	PVS1, PS3, PM2, PM3, PP4	autosomal recessive	0	0	0
		MAN2B1	NM_000528.3, c.2665-2A>C	pathogenic	PVS1, PS3, PM2, PM3, PP4	autosomal recessive	0	0	0
#4	male	PRPS1	NM_002764.3, c.573G>C, p.(Leu191Phe)	likely pathogenic	PS3, PM1, PM2	X-linked (recessive)	0	0	0
#5	male	CACNA1D	NM_001128839.​2, c.​1201G>C, p.​(Val401Leu)	pathogenic	PS2, PS3, PM2, PP2	autosomal dominant	0	0	0
#6	female	TUBB3	NM_001197181.1, c.317C>T, p.(Thr106Met)	likely pathogenic	PS2, PP2, PP3, PP4	autosomal dominant	0.00041%	1	0
#7	female	MED13L	NM_015335.4, c.5849T>C, p.(Leu1950Pro)	likely pathogenic	PS2, PM2, PP2, PP3	autosomal dominant	0	0	0
#8	female	SYNGAP1	NM_006772.2, c.3826dup, (p.Asp1276Glyfs*7)	pathogenic	PVS1, PS2, PM2,	autosomal dominant	0	0	0
#9	female	SOX2	NM_003106.3, c.59dup, p.(Gly21Argfs*75)	pathogenic	PVS1, PS1, PS2, PM1	autosomal dominant	0.00049%	1	0
#10	male	POGZ	NM_015100.​​3, c.​​2703_2710del, p.​​(Thr902Serfs*39)	pathogenic	PVS1, PM2, PM6	autosomal dominant	0	0	0
#11	male	DYRK1A	NM_130436.2, c.664C>T, p.(Arg222*)	pathogenic	PVS1, PS2, PM1, PM2	autosomal dominant	0	0	0
#12	female	SATB2	NM_001172517.1, c.238G>T, p.(Glu80*)	pathogenic	PVS1, PS2, PM2	autosomal dominant	0	0	0
#13	male	TCF4	NM_003199.2, c.1727G>A, p.(Arg576Gln)	pathogenic	PS1, PS2, PS3, PM1, PP2, PP3, PP4	autosomal dominant	0.00041%	1	0
#14	female	NF1	NM_001042492.2, c.5650T>C, p.(Phe1884Leu)	likely pathogenic	PS2, PM2, PP2, PP3, PP4	autosomal dominant	0	0	0
#15	female	MECP2	NM_004992.3, c.397C>T, p.(Arg133Cys)	pathogenic	PS1, PS2, PS3, PS4, PM1, PM2, PP3	X-linked (dominant)	0	0	0
#16	male	FOXP1	NM_001244815, c.1161+2A>G	pathogenic	PVS1, PS2, PM2	autosomal dominant	0	0	0
#17	male	ADNP	NM_015339.3, c.2268_2269insT, p.(Lys757*)	pathogenic	PVS1, PS1, PM2	autosomal dominant	0	0	0
#18	male	ADAMTSL2	NM_001145320.2, c.2533G>T, p.(Glu845*)	likely pathogenic	PVS1, PM2	autosomal recessive	(no coverage in gnomAD), not in in-house database
		ADAMTSL2	NM_001145320.2, c.799G>A, p.(Gly267Ser)	uncertain significance	PM2, PP3	autosomal recessive	0.00081%	2	0
#19	female	PMM2	NM_000303.2, c.422G>A, p.(Arg141His)	pathogenic	PS1, PS3, PM3, PP3	autosomal recessive	0.40%	860	0
		PMM2	NM_000303.2, c.691G>A, p.(Val231Met)	pathogenic	PS1, PS3, PM3, PP3	autosomal recessive	0.0083%	23	0
#20	male	SHANK3	NM_033517.1, c.2228+1G>A	pathogenic	PVS1, PM2, PM6	autosomal dominant	0.00063%	1	0
#21	female	IQCB1	NM_001023570.3, c.1518_1519delCA, p.(Arg364*)	pathogenic	PVS1, PS1, PM2, PM3	autosomal recessive	0.0090%	25	0
		IQCB1	NM_001023570.3, c.1090C>T, p.(Tyr446Cys)	pathogenic	PVS1, PS1, PM2, PM3	autosomal recessive	0.0072%	20	0
#22	male	TBL1XR1	NM_024665.4, c.1337A>G, p.Tyr446Cys	pathogenic	PS1, PS2, PS4, PM2, PP2, PP3, PP4	autosomal dominant	0	0	0
#23	female	GALNS	NM_000512.4, c.143T>G, p.(Val48Gly)	uncertain significance	PM2, PP3	autosomal recessive	0.0044%	12	0
		GALNS	NM_000512.4, c.209C>A, p.(Pro70Gln)	uncertain significance	PM2, PP3	autosomal recessive	0	0	0
#24	female	SYNGAP1	NM_006772.2, c.763-1G>A	pathogenic	PVS1, PS2, PM2	autosomal dominant	0	0	0
#25	male	KMT2D	NM_003482.3, c.3754C>T, p.(Arg1252*)	pathogenic	PVS1, PS2, PM2, PP4	autosomal dominant	0	0	0
#26	female	COL4A1	NM_001845.5, c.3950G>A, p.(Gly1317Asp)	pathogenic	PS1, PS2, PM1, PM2	autosomal dominant	0	0	0
#27	male	ARID1B	NM_020732.3, c.1540C>T, p.(Gln514*)	pathogenic	PVS1, PS2, PM2	autosomal dominant	0	0	0
#28	male	SLC6A8	NM_005629.3, c.1485_1486insTGGGT, p.(Tyr498Glyfs*15)	pathogenic	PVS1, PS2, PM2	X-linked (recessive)	0	0	0
#29	male	MED13L	NM_015335.4, c.3276delinsAA, p.(Asn1093Lysfs*32)	pathogenic	PVS1, PS2, PM2	autosomal dominant	0	0	0
#30	female	PSAT1	NM_058179.3, c.296C>T, p.(Ala99Val)	pathogenic	PS1, PM1, PM2, PP3, PP4	autosomal recessive	0.016%	44	0
		PSAT1	NM_058179.3, c.181C>T, p.(Arg61Trp)	likely pathogenic	PM2, PM3, PP4	autosomal recessive	0.0087%	24	0
#31	female	RARS2	NM_020320.4, c.1544A>G, p.(Asp515Gly)	likely pathogenic	PS1, PM2	autosomal recessive	0.0032%	9	0
		RARS2	NM_020320.4, c.16C>T, p.(Arg6Cys)	uncertain significance	PM2, PM3, PP3	autosomal recessive	0.0025%	6	0
#32	female	CHD8	NM_001170629.1, c.450dup, p.(Gln151Alafs*8)	pathogenic	PVS1, PS1, PM2	autosomal dominant	0	0	0
#33	female	PSAT1	NM_058179.3, c.235G>T, p.(Gly79Trp)	uncertain significance	PM2, PP3, PP4, PP5	autosomal recessive	0	0	0
#34	male	ACTG1	NM_001614.3, c.221G>T, p.(Gly74Val)	likely pathogenic	PS2, PM2, PP2, PP3	autosomal dominant	0	0	0
#35	female	AKT3	NM_005465.4: c.437_440delATGA, p.(Asn146Ilefs*5)	pathogenic	PVS1, PS2, PM2	autosomal dominant	0	0	0
#36	female	ATRX	NM_000489.4, c.2072T>G, p.(Leu691Arg)	likely pathogenic	PS2, PM2, BP4	autosomal dominant	0	0	0
