# Supplementary material for: Diagnostic value of partial exome sequencing in developmental disorders
Source: PLoS One. 2018 Aug 9;13(8):e0201041. doi: 10.1371/journal.pone.0201041 (PMC6084857; doi:10.1371/journal.pone.0201041)
Supplement: S3 Table — (XLSX) [file pone.0201041.s003.xlsx]

## Sheet: Tabelle1
Patient-ID	Sex	Genetic aberration	Genomic position (hg19)	Zygosity	Inheritance	Disease (OMIM)
#1	male	DLG3: NM_021120.3: c.2266C>T, p.(Arg756*)	chrX:g.69720758C>T	hemizygous	maternal	X-linked mental retardation
#2	female	ADAR: NM_001111.4: c.1A>G	chr1:g.154580482T>C	heterozygous	paternal	Aicardi-Goutières syndrome
		ADAR: NM_001111.4: c.577C>G, p.(Pro193Ala)	chr1:g.154574541G>C	heterozygous	maternal	Aicardi-Goutières syndrome
#3	male	MAN2B1: NM_000528.3: c.484_487dup, p.(Thr163Serfs*25)	chr19:g.12775749_12775752dup	heterozygous	maternal	Alpha-Mannosidosis types I and II
		MAN2B1: NM_000528.3: c.2665-2A>C	chr19:g.12758414T>G	heterozygous	paternal	Alpha-Mannosidosis types I and II
#4	male	PRPS1: NM_002764.3: c.573G>C, p.(Leu191Phe)	chrX:g.106888449G>C	hemizygous	maternal	Phosphoribosylpyrophosphate synthetase superactivity
#5	male	CACNA1D: NM_001128839.​2: c.​1201G>C, p.​(Val401Leu)	chr3:g.53707134G>C	heterozygous	de novo	Primary aldosteronism, seizures and neurologic abnormalities (PASNA)
#6	female	TUBB3: NM_001197181.1: c.317C>T, p.(Thr106Met)	chr16:g.90001392C>T	heterozygous	de novo	Complex cortical dysplasia with other brain malformations
#7	female	MED13L: NM_015335.4: c.5849T>C, p.(Leu1950Pro)	chr12:g.116409924A>G	heterozygous	de novo	Mental retardation and distinctive facial features with or without cardiac defects
#8	female	SYNGAP1: NM_006772.2: c.3826dup, (p.Asp1276Glyfs*7)	chr6:g.33415651dup	heterozygous	de novo	Autosomal dominant mental retardation
#9	female	SOX2: NM_003106.3: c.59dup, p.(Gly21Argfs*75)	chr3:g.181430207dup	heterozygous	de novo	Syndromic microphthalmia, optic nerve hypoplasia and abnormalities of the central nervous system
#10	male	POGZ: NM_015100.​​3: c.​​2703_2710del, p.​​(Thr902Serfs*39)	chr17:g.151378486_151378493del	heterozygous	de novo	White-Sutton syndrome
#11	male	DYRK1A: NM_130436.2: c.664C>T, p.(Arg222*)	chr21:g.38862503C>T	heterozygous	de novo	Autosomal dominant mental retardation
#12	female	SATB2: NM_001172517.1: c.238G>T, p.(Glu80*)	chr2:g.200298169C>A	heterozygous	de novo	Glass syndrome
#13	male	TCF4: NM_003199.2: c.1727G>A, p.(Arg576Gln)	chr18:g.52896218C>T	heterozygous	de novo	Pitt-Hopkins syndrome
#14	female	NF1: NM_001042492.2: c.5650T>C, p.(Phe1884Leu)	chr17:g.29657354T>C	heterozygous	de novo	Neurofibromatosis, type 1
#15	female	MECP2: NM_004992.3: c.397C>T, p.(Arg133Cys)	chrX:g.153296882G>A	heterozygous	de novo	Rett syndrome
#16	male	FOXP1: NM_001244815.1: c.1161+2A>G	chr3:g.71027182A>G	heterozygous	de novo	Mental retardation with language impairment and with or without autistic features
#17	male	ADNP: NM_015339.3: c.2268_2269insT, p.(Lys757*)	chr20:g.49508982_49508983insA	heterozygous	unknown (not maternal)	Helsmoortel-van der Aa syndrome
#18	male	ADAMTSL2: NM_001145320.2: c.2533G>T, p.(Glu845*)	chr9:g.136435570G>T	heterozygous	maternal	Geleophysic dysplasia 1
		ADAMTSL2: NM_001145320.2: c.799G>A, p.(Gly267Ser)	chr9:g.136412195G>A	heterozygous	paternal	Geleophysic dysplasia 1
#19	female	PMM2: NM_000303.2: c.422G>A: p.(Arg141His)	chr16:g.8905010G>A	heterozygous	unknown	Congenital disorder of glycosylation, type Ia
		PMM2: NM_000303.2: c.691G>A, p.(Val231Met)	chr16:g.8941632G>A	heterozygous	unknown	Congenital disorder of glycosylation, type Ia
#20	male	SHANK3: NM_033517.1: c.2228+1G>A	chr22:51153476G>A	heterozygous	de novo (parenthood undetermined)	Phelan-McDermid syndrome (22q13.3 microdeletion)/non-syndromic mental retardation
#21	female	IQCB1: NM_001023570.3:c.1518_1519delCA, p.(Arg364*)	chr3:g.121491452_121491453del	heterozygous	maternal	Senior-Løken syndrome
		IQCB1: NM_001023570.3: c.1090C>T, p.(Tyr446Cys)	chr3:g.121508959G>A	heterozygous	paternal	Senior-Løken syndrome
#22	male	TBL1XR1: NM_024665.4: c.1337A>G, p.Tyr446Cys	chr3:g.176750838T>C	heterozygous	de novo	Pierpont syndrome
#23	female	GALNS: NM_000512.4: c.143T>G, p.(Val48Gly)	chr16:g.88909215A>C	heterozygous	maternal	Mucopolysaccharidosis IVA
		GALNS: NM_000512.4: c.209C>A, p.(Pro70Gln)	chr16:g.88909149G>T	heterozygous	paternal	Mucopolysaccharidosis IVA
#24	female	SYNGAP1: NM_006772.2: c.763-1G>A	chr6:g.33405444G>A	heterozygous	de novo	Autosomal dominant mental retardation
#25	male	KMT2D: NM_003482.3: c.3754C>T, p.(Arg1252*)	chr12:g.49443617G>A	heterozygous	de novo	Kabuki syndrome
#26	female	COL4A1: NM_001845.5: c.3950G>A, p.(Gly1317Asp)	chr13:g.110818650C>T	heterozygous	de novo	Porencephaly/ tortuosity of retinal arteries/ hereditary angiopathy with nephropathy, aneurysms and muscle cramps/brain small vessel disease with or without ocular anomalies /susceptibility to hemorrhage intracerebral
#27	male	ARID1B: NM_020732.3: c.1540C>T, p.(Gln514*)	chr6:g.157100603C>T	heterozygous	de novo	Coffin-Siris syndrome
#28	male	SLC6A8: NM_005629.3: c.1485_1486insTGGGT, p.(Tyr498Glyfs*15)	chrX:g.152959892_152959896dup	hemizygous	de novo	Cerebral creatine deficiency syndrome
#29	male	MED13L: NM_015335.4:c.3276delinsAA, p.(Asn1093Lysfs*32)	chr12:g.116429483delinsTT	heterozygous	de novo	Mental retardation and distinctive facial features with or without cardiac defects
#30	female	PSAT1: NM_058179.3: c.296C>T, p.(Ala99Val)	chr9:g.80919755C>T	heterozyous	paternal	Neu-Laxova syndrome 2 , Phosphoserine aminotransferase deficiency
		PSAT1: NM_058179.3: c.181C>T, p.(Arg61Trp)	chr9:g.80916929C>T	heterozygous	maternal	Neu-Laxova syndrome 2 , Phosphoserine aminotransferase deficiency
#31	female	RARS2: NM_020320.4: c.1544A>G, p.(Asp515Gly)	chr6:g.88226566T>C	heterozygous	paternal	Pontocerebellar hypoplasia, type 6
		RARS2: NM_020320.4: c.16C>T, p.(Arg6Cys)	chr6:g.88299660G>A	heterozygous	maternal	Pontocerebellar hypoplasia, type 6
#32	female	CHD8: NM_001170629.1: c.450dup, p.(Gln151Alafs*8)	chr14:g.21899353dup	heterozygous	unknown	Autism/ macrocephaly
#33	female	PSAT1: NM_058179.3: c.235G>T, p.(Gly79Trp)	chr9:g.80919694G>T	homozygous	paternal/maternal	Neu-Laxova syndrome
#34	male	ACTG1: NM_001614.3: c.221G>T, p.(Gly74Val)	chr17:g.79479071C>A	heterozygous	de novo	Baraitser-Winter Cerebrofrontofacial syndrome
#35	female	AKT3: NM_005465.4: c.437_440delATGA, p.(Asn146Ilefs*5)	chr1:g.243801034_243801037del	heterozygous	de novo	AKT3-deletion syndrome (PMID: 25424989)
#36	female	ATRX: NM_000489.4: c.2072T>G, p.(Leu691Arg)	chrX:g.76938676A>C	heterozygous	de novo	Alpha-thalassemia/mental retardation syndrome /Mental retardation-hypotonic facies syndrome
