# Supplementary material for: Diagnostic value of partial exome sequencing in developmental disorders
Source: PLoS One. 2018 Aug 9;13(8):e0201041. doi: 10.1371/journal.pone.0201041 (PMC6084857; doi:10.1371/journal.pone.0201041)
Supplement: S4 Table — Listed are (a) (likely) pathogenic variants that are on the ACMG Secondary Findings minimum list as well as (b) (likely) pathogenic variants in genes that allowed inclusion into tailored medical surveillance programs. Patients with likely pathogenic variants or VUS in ANK2 and MYH7 (c) were referred for cardiologic screening. (XLSX) [file pone.0201041.s004.xlsx]

## Sheet: Tabelle1
Patient-ID	Sex	Genetic aberration	Genomic position (hg19)	Zygosity	Inheritance	Disease (OMIM)
#37	male	MLH1: NM_000249.3, c.1667G>T, p.(Ser556Ile)*	chr3:g.37081785G>T	heterozygous	unknown	Hereditary nonpolyposis colorectal cancer type 2
#38	male	MUTYH: NM_001128425.1, c.536A>G, p.(Tyr179Cys)*	chr1:g.45798475T>C	homozygot	maternal/paternal	Autosomal recessive colorectal adenomatous polyposis
#39	female	RET: NM_020975.4, c.2410G>A, p.(Val804Met)a	chr10:g.43614996G>A	heterozygous	paternal	Multiple endocrine neoplasia type IIa
#40	female	CHEK2: NM_007194.3:c.1425del, p.(Phe475Leufs*7)b	chr22:g.29090056del	heterozygous	paternal	Susceptibility to breast cancer and prostate cancer
		ANK2: NM_001148.4:c.10312delC, p.(Thr3439fs)c	chr4:g.114280086del	heterozygous	unknown	Ankyrin-B-related cardiac arrhythmia/ autosomal dominant Long QT syndrome
#41	male	CHEK2: NM_007194.3:c.1100del, p.(Thr367Metfs*15)b	chr22:g.29091857del	heterozygous	paternal	Susceptibility to breast cancer and prostate cancer
#42	male	SDHA: NM_004168.3, c.1338del, p.(His447Metfs*23)b	chr5:g.236620del	heterozygous	paternal	Hereditary pheochromocytoma paraganglioma syndrome
#43	female	ANK2: NM_001148.4, c.11531C>A, p.(Thr3844Asn)c	chr4:g.114290882C>A	heterozygous	paternal	Ankyrin-B-related cardiac arrhythmia/ autosomal dominant Long QT syndrome
#44	female	MYH7: NM_000257.3, c.1764C>A, p.(Tyr588*)c	chr14:g.23896918G>T	heterozygous	paternal	Autosomal recessive/ autosomal dominant myosin storage myopathy (MSMA/B), hypertrophic/dilated cardiomyopathy, scapuloperoneal myopathy
		MYH7: NM_000257.3, c.3286G>T, p.(Asp1096Tyr)c	chr14:g.23890217C>A	heterozygous	maternal	Myopathy, myosin storage, autosomal recessive and autosomal dominant/Cardiomyopathy, dilated/Scapuloperoneal syndrome, myopathic type
