# Supplementary material for: Diagnostic value of partial exome sequencing in developmental disorders
Source: PLoS One. 2018 Aug 9;13(8):e0201041. doi: 10.1371/journal.pone.0201041 (PMC6084857; doi:10.1371/journal.pone.0201041)
Supplement: S5 Table — (XLSX) [file pone.0201041.s005.xlsx]

## Sheet: Tabelle1
Patient-ID	Sex	Gene	Variant description	Genomic position	Zygosity	Inheritance	Evaluation	ACMG criteria	Disease (OMIM)	Disease inheritance	gnomAD MAF	gnomAD het count	gnomAD hom count
#45	male	MTR	NM_000254.2: c.2044-2A>T	chr1:g.237024423A>T	heterozygous	maternal	likely pathogenic	PVS1, PM2	Homocystinuria-megaloblastic anemia, cblG complementation type/susceptibility to folate-sensitive neural tube defect (recessive) (=defect in Vitamin B12-dependent pathway)	autosomal recessive	1.28%	1600	0
#6	female	PAH	NM_000277.1: c.781C>T, p.(Arg261*)	chr12:g.103246654G>A	heterozygous	maternal	likely pathogenic	PVS1, PS1, PM1, PM2	Phenylketonuria	autosomal recessive	0.0022%	6	0
#46	male	SMPD1	NM_000543.4: c.114del, p.(Leu39Trpfs*38)	chr11:g.6411942del	heterozygous	unknown	pathogenic	PVS1, PS1, PM2	Niemann-Pick disease (typeA/B)	autosomal recessive	0	0	0
#47	male	COLQ	NM_080538.2: c.913C>T, p.(Arg305*)	chr3:g.15499704G>A	heterozygous	paternal	pathogenic	PVS1, PS1	Congenital myasthenic syndrome	autosomal recessive	0.0016%	4	0
		ABAT	NM_000663.4: c.231C>G, p (.Tyr77*)	chr16:g.8844311C>G	heterozygous	maternal	likely pathogenic	PVS1, PM2	GABA-transaminase deficiency	autosomal recessive	0.00041%	1	0
#48	female	CFTR	NM_000492.3: c.3415A>G, p.(Ile1139Val)	chr7:g.117254714A>G	heterozygous	paternal	pathogenic	PS1, PS3	Cystic fibrosis	autosomal recessive	0.010%	29	0
#49	female	FANCI	NM_001113378.1: c.3949C>T, p.(Gln1317*)	chr15:g.89859652C>T	heterozygous	paternal	likely pathogenic	PVS1, PM2	Fanconi anemia, complementation group I	autosomal recessive	0	0	0
#50	female	GBE1	NM_000158.3: c.691+2T>C	chr3:g.81698005A>G	heterozygous	unknown	pathogenic	PVS1, PS1, PS3	Glycogen storage disease IV/Polyglucosan body disease, adult form	autosomal recessive	0.082%	183	0
		GNPTAB	NM_024312.4: c.3694-1G>A	ch12:g.102141020C>T	heterozygous	unknown	likely pathogenic	PVS1, PM2	Mucolipidosis II/III alpha/beta	autosomal recessive	0.00041%	1	0
#51	female	GRM1	NM_001278064.1: c.3499del, p.(Ser1167Profs*35)	chr6:g.146755846del	heterozygous	unknown	pathogenic	PVS1, PM2, PP2	Autosomal recessive spinocerebellar ataxi	autosomal recessive	0	0	0
#52	female	ALDH5A1	NM_170740.1: c.269T>C, p.(Val90Ala)	chr6:g.24495493T>C	heterozygous	de novo	likely pathogenic	PS2, PM2	Succinic semialdehyde dehydrogenase deficiency	autosomal recessive	0.0032%	1	0
#36	female	CFTR	NM_000492.3: c.1521_1523del, p.(Phe508del)	chr6:g.24533815 _24533817del	heterozygous	unknown	pathogenic	PS1, PS3, PM1, PM4	Cystic fibrosis	autosomal recessive	0.70%	1947	1
#53	female	DARS2	NM_018122.4: c.787C>T, p.(Arg263*)	chr1:g.173807344C>T	heterozygous	unknown	pathogenic	PVS1, PS1, PM2	Leukoencephalopathy with brain stem and spinal cord involvement and lactate elevation	autosomal recessive	0	0	0
#54	female	PAH	NM_000277.1: c.529G>C, p.(Val177 Leu)	chr12:g.103249091C>G	heterozygous	paternal	pathogenic	PS1, PS3, PM1, PM2	Phenylketonuria	autosomal recessive	0.0029%	8	0
#55	female	CC2D2A	NM_001080522.​2: c.​4333C>T, p.​(Arg1445*)	chr4:15597726C>T	heterozygous	unknown	likely pathogenic	PVS1, PM2	COACH syndrome/Joubert syndrome/Meckel syndrome	autosomal recessive	0.0034%	5	0
#56	male	DHCR7	NM_001360.2: c.452G>A, p.(Trp151*)	chr11:g.71152447C>T	heterozygous	paternal	pathogenic	PVS1, PS1	Smith-Lemli-Opitz syndrome	autosomal recessive	0.076%	210	0
		PROP1	NM_006261.4: c.301_302del, p.(Leu102Cysfs*8)	chr5:g.177421147 _177421148del	heterozygous	paternal	pathogenic	PVS1, PS1, PM1, PM2	Combined pituitary hormone deficiency	autosomal recessive	0.018%	51	0
#57	male	GJC2	NM_020435.3: c.387dup, p.(Pro130Alafs*8)	chr1:g.228345846dup	heterozygous	paternal	pathogenic	PVS1, PM2, PP2	Hypomyelinating leukodystrophy (Pelizaeus-Merzbacher-like), spastic paraplegia	autosomal recessive	0	0	0
