# Supplementary material for: Diagnostic value of partial exome sequencing in developmental disorders
Source: PLoS One. 2018 Aug 9;13(8):e0201041. doi: 10.1371/journal.pone.0201041 (PMC6084857; doi:10.1371/journal.pone.0201041)
Supplement: S6 Table — Included are both heterozygous variants in genes related to autosomal dominant disorders or X-linked disorders as well as compound-heterozygous variants in genes related to autosomal recessive disorders. Evaluation according to ACMG criteria ranges from likely benign to likely pathogenic but all variants were considered as VUS in a clinical context. Variants that could be reclassified as (likely) benign are listed separately. (XLSX) [file pone.0201041.s006.xlsx]

## Sheet: Tabelle1
Patient-ID	Sex	Gene	Variant description	Genomic position (gh19)	Zygosity	Inheritance	Evaluation	ACMG criteria	Disease (OMIM)	Disease inheritance	gnomAD MAF	gnomAD het count	gnomAD hom/hem count
#3	male	COL9A2	NM_001852.3: c.1982C>T, p.(Pro661Leu)	chr1:g.40766942G>A	heterozygous	maternal	likely benign	PP3, BS1, BP6	Stickler syndrome type IV (autosomal-recessive)/ Multiple epiphyseal dysplasia (autosomal dominant)	autosomal recessive/ autosomal dominant	0.22%	612	1
#58	female	FOXG1	NM_005249.4: c.209_235del, p.(Gln70_Pro78del)	chr14:g.29236694_ 29236720del	heterozygous	paternal	uncertain significance	PM4	Rett-syndrome	autosomal dominant	0.021%	20	0
#43	female	PTCHD1	NM_173495.2: c.500A>G, p.(Asn167Ser)	chrX:g.23397856A>G	heterozygous	maternal	uncertain significance	PM2, BP1	Non-syndromic intellectual disability	autosomal dominant	0	0	0
#53	female	KIF1A	NM_004321.6: c.4712G>A, p.(Arg1571Gln)	chr2:g.241659197C>T	heterozygous	paternal	uncertain significance	PP2, BP1	Autosomal dominant mental retardation/ Hereditary sensory neuropathy type IIC/ Autosomal recessive spastic paraplegia	autosomal dominant	0.0085%	20	0
#59	female	NLGN4X	NM_020742.2: c.2042T>C, p.(Val681Ala)	chrX:g.5811267A>G	heterozygous	maternal	uncertain significance	PM2, PP2, PP3, BP1	X-linked mental retardation/ Susceptibility to Asperger syndrome	X-linked recessive	0	0	0
#42	male	ALG13	NM_001257234.1: c.2091G>C, p.Glu697Asp	chrX:g.110973754G>C	heterozygous	maternal	uncertain significance	BP1, BP4	Congenital disorder of glycosylation, type Is/ Early infanilte epileptic encephalopathy	X-linked dominant	0.0061%	9	1
#60	male	SCN8A	NM_014191.3: c.2833A>G, p.(Met945Val)	chr12:g.52159743A>G	heterozygous	paternal	uncertain significance	PM2, PP2, PP3, BP1	Cognitive impairment with or without cerebellar ataxia/ Early infantile epileptic encephalopathy/ benign familial infantile seizures	autosomal dominant	0	0	0
#61	male	HERC2	NM_004667.5: c.5088G>A, p.(Trp1696*)	chr15:g.28474638C>T	heterozygous	maternal	uncertain significance	PVS1, (PM2, BS2)	Autosomal recessive mental retardation	autosomal recessive	0	0	0
		PRODH	NM_016335.4: c.1576C>T, p.(Gln526*)	chr22:g.18900990G>A	heterozygous	maternal	uncertain significance	PVS1, BS2	Prolin-Dehydrogenase, Hyperprolinemia, type I (autosomal recessive)/ susceptibility to Schizophrenia (autosomal dominant)	autosomal dominant	0.0010%	2	0
#62	female	COL6A3	NM_004369.3: c.9245C>G, p.(Pro3082Arg)	chr2:g.238242176G>C	heterozygous	maternal	likely pathogenic	PS1, PP3	Bethlem myopathy 1, Dystonia, Ullrich congenital muscular dystrophy	autosomal dominant/ autosomal recessive	0.080%	221	2
		COL6A3	NM_004369.3: c.8866G>A, p.(Ala2956Thr)	chr2:g.238244877C>T	heterozygous	paternal	uncertain significance	PM2, PP3		autosomal dominant/ autosomal recessive	0.0016%	4	0
#63	male	CPS1	NM_001875.4: c.637G>A, p.(Gly213Ser)	chr2:g.211452797G>A	heterozygous	paternal	uncertain significance	PM2, PP3	Carbamoylphosphate synthetase I deficiency	autosomal recessive	0.091%	252	0
		CPS1	NM_001875.4: c.3724G>A, p.(Val1241Ile)	chr2:g.211523380G>A	heterozygous	maternal	uncertain significance	PM2, BP4		autosomal recessive	0.0028%	7	0
Variants re-classified as benign by segregation analysis:
#64	female	MECP2	NM_004992.3: c.617G>T, p.(Gly206Val)	chrX:g.153296662C>A	heterozygous	maternal	benign	PM2, PP3, BS1, BS2	Rett syndrome	X-linked dominant	0	0	0
#65	male	FLNA	NM_001110556.1: c.5599C>T, p.(His1867Tyr)	chrX:g.153582370G>A	hemizygous	maternal	likely benign	PM2, PP2, BS2, BP1	Cardiac valvular dysplasia/ Congenital short bowel syndrome/ FG syndrome 2	X-linked recessive	0	0	0
