# Supplementary material for: Diagnostic value of partial exome sequencing in developmental disorders
Source: PLoS One. 2018 Aug 9;13(8):e0201041. doi: 10.1371/journal.pone.0201041 (PMC6084857; doi:10.1371/journal.pone.0201041)
Supplement: S8 Table — (XLSX) [file pone.0201041.s008.xlsx]

## Sheet: Tabelle1
Patient-ID	Sex	Clinical features	Gene	Variant description	Genomic position (gh19)	Zygosity	Inheritance	Evaluation	Information on gene	gnomAD MAF	gnomAD het count	gnomAD hom count
#66	female	Moderate developmental delay, muscle hypotonia, renal dysplasia, postnatal microcephaly, postnatal short stature	SV2B	NM_014848.5: c.364G>A, p.(Asp122Asn)	chr15:g.91769857G>A	heterozygous	de novo	Gene of unknown significance	Synaptic vesicle glycoprotein 2B: involved in the regulation of synaptic vesicle endocytosis and exocytosis, SV2B knockout protected mice against amyloid toxicity at the synaptic site, SV2B seems to play a role in insulin secretion, SV2B seems to play a role in the formation and maintenance of the glomerular capillary wall (PMID: 24937053, PMID: 25730372, OMIM * 185861)	0.00072%	2	0
#67	male	Facial anomalies, mild developmental delay, type I diabetes, postnatal microcephaly, postnatal short stature	MDN1	NM_014611.2: c.12325A>G, p.(Lys4109Glu)	chr6:g.90388405T>C	heterozygous	maternal	Gene of unknown significance	Midasin: ATPase, highly conserved protein distanly related to dynein but lacks microtubuli binding site (studies in eukaryotes), may function as a nuclear chaperone and be involved in the assembly/disassembly of macromolecular complexes in the nucleus (PMID: 12102729)	0.0072%	20	0
		postnatal short stature	MDN1	NM_014611.2: c.1964C>T, p.(Pro655Le)	chr6:g.90482411G>A	heterozygous	paternal	Gene of unknown significance		0.011%	30	0
#68	female	Severe developmental delay, bilateral frontal polymicrogyria, primary microcephaly	ADRA2A	NM_000681.3: c.618C>A, p.(Asn206Lys)	chr10:g.112838372C>A	heterozygous	de novo	Gene of unknown significance	Alpha-2A-adrenergic receptor: gene reported in atypical familal partial lipodystrophy, required for normal presynaptic control of transmitter release from sympathetic nerves in the heart and from central noradrenergic neurons (PMID: 27376152, OMIM * 104210)	0	0	0
#69	male	Mild developmental delay, facial anomalies, bilater renal dysplasia, pyloric stenosis, hepatosplenomegaly, patent ductus arteriosus, small staure, microcephaly	NSD2	NM_133330.2: c.3295G>A, p.(Glu1099Lys)	chr4:g.1962801G>A	heterozygous	de novo	Gene of unknown significance	Nuclear receptor-binding SET Domain family of histone H3 lysine 36 methyltransferases: recognizes and catalyzes methylation of histone lysine, marks to regulate chromatin integrity and gene expression, associated with developmental defects and cell transformation in cancer (PMID: 28193767)	0.00041%	1	0
#41	male	hydrops fetalis, aplasia of sceletal muscles, intrauterine growth retardation (proportionate)	GRPR	NM_005314.2: c.1139A>G, p.(His380Arg)	chrX:g.16170752A>G	hemizygous	maternal	Gene of unknown significance	Gastrin-releasing peptide receptor, high expression is associated with lung cancer susceptibility (PMID: 22296774), missense-mutations associated with obesity (PMID: 28489853)	0	0	0
#70	male	bilateral partially duplicated kidney, dolichocephaly, epileptic encephalopathy, generalized myoclonic and focal seizures	PIF1	NM_025049.3: c.145G>T, p.(Glu49*)	chr15:g.65116210G>A	heterozygous	paternal	Gene of unknown significance	Parotid isoelectric focusing variant protein: PIF1 helicase supports DNA replication and cell growth under oncogenic-stress, 5-prime-to-3-prime DNA helicase that negatively regulates telomerase (OMIM * 610953)	1.70%	1354	20
			PIF1	NM_025049.3: c.325C>T, p.(Pro109Ser)	chr15:g.65116210G>A	heterozygous	maternal	Gene of unknown significance		1.70%	400	8
#64	female	Severe mental retardation, congenital hypothyroidism, brain atrophy, kyphosis, microcephaly, short stature	MBD1	NM_002384.2: c.943G>A, p.(Glu315Lys)	chr18:g.47801382C>T	heterozygous	maternal	Gene of unknown significance	Methyl-CpG-binding protein family: MBD1 variants associated with sporadic autism spectrum disorder, located in critic region in del(18q12.2q21.1), associated with developmental delay, hypotonia, epilepsy (PMID: 28424299, PMID: 26400529, PMID: 28100736)	0.062%	173	0
			MBD1	NM_002384.2: c.235G>A, p.(Val79Met)	chr18:g.47803359C>T	heterozygous	paternal	Gene of unknown significance		0.00072%	2	0
