# Supplementary material for: Diagnostic value of partial exome sequencing in developmental disorders
Source: PLoS One. 2018 Aug 9;13(8):e0201041. doi: 10.1371/journal.pone.0201041 (PMC6084857; doi:10.1371/journal.pone.0201041)
Supplement: S9 Table — (XLSX) [file pone.0201041.s009.xlsx]

## Sheet: Tabelle1
Patient-ID	Sex	Gene	Variant description	Evaluation	ACMG criteria	Disease inheritance	gnomAD MAF	gnomAD het count	gnomAD hom count
#37	male	MLH1	NM_000249.3, c.1667G>T, p.(Ser556Ile)	Likely pathogenic	PS1, PM2, PP3	autosomal dominant	0	0	0
#38	male	MUTYH	NM_001128425.1, c.536A>G, p.(Tyr179Cys)	Pathogenic	PS1, PS3, PS4, PM1, PM2, PM3, PP3	autosomal recessive	0.15%	412	0
#39	female	RET	NM_020975.4, c.2410G>A, p.(Val804Met)	Pathogenic	PS1, PS4, PM1, PP1, PP3	autosomal dominant	0.014%	36	0
#40	female	CHEK2	NM_007194.3:c.1425del, p.(Phe475Leufs*7)	Likely pathogenic	PVS1, PM2	autosomal dominant	0	0	0
		ANK2	NM_001148.4(ANK2):c.10312delC, p.(Thr3439fs)	Likely pathogenic	PVS1, PM2	autosomal dominant	0	0	0
#41	male	CHEK2	NM_007194.3:c.1100del, p.(Thr367Metfs*15)	Pathogenic	PVS1, PS1, PS4	autosomal dominant	0.21%	585	1
#42	male	SDHA	NM_004168.3, c.1338del, p.(His447Metfs*23)	Likely pathogenic	PVS1, PM2	autosomal dominant	0	0	0
#43	female	MYH7	NM_000257.3, c.1764C>A, p.(Tyr588*)	Uncertain significance	PM2	autosomal recessive/ autosomal dominant	0.00041%	1	0
		MYH7	NM_000257.3, c.3286G>T, p.(Asp1096Tyr)	Uncertain significance	PP2, PP3	autosomal recessive/ autosomal dominant	0.014%	38	0
#44	female	ANK2	NM_001148.4, c.11531C>A, p.(Thr3844Asn)	Unclassified variant	PM3	autosomal dominant	0.00081%	2	0
